# Supplementary material for: Disheveled-1 Interacts with Claudin-5 and Contributes to Norrin-Induced Endothelial Barrier Restoration
Source: Cells. 2023 Oct 4;12(19):2402. doi: 10.3390/cells12192402 (PMC10571979; doi:10.3390/cells12192402)
Supplement: Supplementary file 1 [file cells-12-02402-s001.zip]

Archive with 1 entries (1 files):
- cells-2623076-supplementary.pdf
